# Supplementary material for: Fracture healing on non-union fracture model promoted by non-thermal atmospheric-pressure plasma
Source: PLoS One. 2024 Apr 16;19(4):e0298086. doi: 10.1371/journal.pone.0298086 (PMC11020618; doi:10.1371/journal.pone.0298086)
Supplement: S1 Data — (XLSX) [file pone.0298086.s001.xlsx]

## Sheet: fig 2c
Radiographic score
	2W		4W
	Ave	StDev	Ave	StDev
Control	3	1.78885	4.71429	1.03016
5 min	3.33333	2	4.88889	0.993808
15 min	4.5	1.87083	4.625	0.856957

## Sheet: fig 4c
Radiographic score
	2W		4W		8W
	Ave	StDev	Ave	StDev	Ave	StDev
Control	0.5	0.67082	0.8	0.6	1.2	1.07703
Plasma	1	0.774597	3.6	0.663325	5.5	1.62788

## Sheet: fig 6d
new bone volume (mm3)
	8 W
	Ave	StDev
Control	38.6875	11.4344
Plasma	98.2	30.3361

## Sheet: fig 6ef
	maximum load		energy to failure
	Ave	StDev	Ave	StDev
Control	16.62	6.16	22.77	12.64
Plasma	59.34	42.7	49.66	19.17

## Sheet: fig 7a
Cell viability
	24 h		48 h
	Ave	StDev	Ave	StDev
control	100	6.38018	100	9.14504
5 s gas	98.8095	0.128873	100.738	3.09655
5 s plasma	103.72	2.46885	99.6923	8.23052
10 s plasma	96.5774	6.25531	103.015	5.39858
15 s plasma	101.86	0.681931	109.108	20.9875

## Sheet: fig 7b
	ALP activity
		Ave	StDev
	-control	44.3172	0.762992
	+control	53.2324	3.09364
	5 s	118.891	19.1883
	10 s	113.367	32.2025
	15 s	99.0859	12.8209
	論文用	U/g prot
		ALP activity	標準偏差
	negative control	44.3172	0.762992
	positive control	53.2324	3.09364
	5sec	118.891	19.1883
	10sec	113.367	32.2025
	15sec	99.0859	12.8209
